# Supplementary material for: Tailored antisense oligonucleotides designed to correct aberrant splicing reveal actionable groups of mutations for rare genetic disorders
Source: Exp Mol Med. 2024 Aug 1;56(8):1816–25. doi: 10.1038/s12276-024-01292-1 (PMC11371919; doi:10.1038/s12276-024-01292-1)
Supplement: Supplementary file 2 — Supplementary data 3 [file 12276_2024_1292_MOESM2_ESM.xlsx]

## Sheet: AP4E1_2'MOE_AT1
Wildtype	1000nM	500nM	250nM	125nM	60nM	30nM	15nM	Control (1000nM)
500nM	500nM	500nM	500nM	500nM	500nM	500nM	500nM	500nM
5.16039	0	0	0	0	0	0	6.36407	70.2346
4.383	0	0	0	0	0	0	6.38723	57.5651
0	0	0	0	0	0	0	9.55491	69.4238

## Sheet: AP4E1_2'MOE_AT1_ANOVA
Number of families	1
Number of comparisons per family	8
Alpha	0.05
Dunnett's multiple comparisons test	Mean Diff.	95.00% CI of diff.	Below threshold?	Summary	Adjusted P Value	I-?
Control (1000nM) vs. Wildtype	62.56	56.30 to 68.82	Yes	****	<0.0001	A	Wildtype
Control (1000nM) vs. 1000nM	65.74	59.48 to 72.00	Yes	****	<0.0001	B	1000nM
Control (1000nM) vs. 500nM	65.74	59.48 to 72.00	Yes	****	<0.0001	C	500nM
Control (1000nM) vs. 250nM	65.74	59.48 to 72.00	Yes	****	<0.0001	D	250nM
Control (1000nM) vs. 125nM	65.74	59.48 to 72.00	Yes	****	<0.0001	E	125nM
Control (1000nM) vs. 60nM	65.74	59.48 to 72.00	Yes	****	<0.0001	F	60nM
Control (1000nM) vs. 30nM	65.74	59.48 to 72.00	Yes	****	<0.0001	G	30nM
Control (1000nM) vs. 15nM	58.31	52.05 to 64.57	Yes	****	<0.0001	H	15nM
Test details	Mean 1	Mean 2	Mean Diff.	SE of diff.	n1	n2	q	DF
Control (1000nM) vs. Wildtype	65.74	3.181	62.56	2.133	3	3	29.33	18
Control (1000nM) vs. 1000nM	65.74	0	65.74	2.133	3	3	30.82	18
Control (1000nM) vs. 500nM	65.74	0	65.74	2.133	3	3	30.82	18
Control (1000nM) vs. 250nM	65.74	0	65.74	2.133	3	3	30.82	18
Control (1000nM) vs. 125nM	65.74	0	65.74	2.133	3	3	30.82	18
Control (1000nM) vs. 60nM	65.74	0	65.74	2.133	3	3	30.82	18
Control (1000nM) vs. 30nM	65.74	0	65.74	2.133	3	3	30.82	18
Control (1000nM) vs. 15nM	65.74	7.435	58.31	2.133	3	3	27.34	18

## Sheet: AP4E1_2'MOE_AT2
Wildtype	1000nM	500nM	250nM	125nM	60nM	30nM	15nM	Control (1000nM)
0	0	0	0	0	0	0	0	8.30947
0	0	0	0	0	0	0	0	8.16698
0	0	0	0	0	0	0	0	6.77654

## Sheet: AP4E1_2'MOE_AT2_ANOVA
Number of families	1
Number of comparisons per family	8
Alpha	0.05
Dunnett's multiple comparisons test	Mean Diff.	95.00% CI of diff.	Below threshold?	Summary	Adjusted P Value	I-?
Control (1000nM) vs. Wildtype	7.751	7.074 to 8.428	Yes	****	<0.0001	A	Wildtype
Control (1000nM) vs. 1000nM	7.751	7.074 to 8.428	Yes	****	<0.0001	B	1000nM
Control (1000nM) vs. 500nM	7.751	7.074 to 8.428	Yes	****	<0.0001	C	500nM
Control (1000nM) vs. 250nM	7.751	7.074 to 8.428	Yes	****	<0.0001	D	250nM
Control (1000nM) vs. 125nM	7.751	7.074 to 8.428	Yes	****	<0.0001	E	125nM
Control (1000nM) vs. 60nM	7.751	7.074 to 8.428	Yes	****	<0.0001	F	60nM
Control (1000nM) vs. 30nM	7.751	7.074 to 8.428	Yes	****	<0.0001	G	30nM
Control (1000nM) vs. 15nM	7.751	7.074 to 8.428	Yes	****	<0.0001	H	15nM
Test details	Mean 1	Mean 2	Mean Diff.	SE of diff.	n1	n2	q	DF
Control (1000nM) vs. Wildtype	7.751	0	7.751	0.2305	3	3	33.63	18
Control (1000nM) vs. 1000nM	7.751	0	7.751	0.2305	3	3	33.63	18
Control (1000nM) vs. 500nM	7.751	0	7.751	0.2305	3	3	33.63	18
Control (1000nM) vs. 250nM	7.751	0	7.751	0.2305	3	3	33.63	18
Control (1000nM) vs. 125nM	7.751	0	7.751	0.2305	3	3	33.63	18
Control (1000nM) vs. 60nM	7.751	0	7.751	0.2305	3	3	33.63	18
Control (1000nM) vs. 30nM	7.751	0	7.751	0.2305	3	3	33.63	18
Control (1000nM) vs. 15nM	7.751	0	7.751	0.2305	3	3	33.63	18

## Sheet: AP4E1_2'MOE_WT
Wildtype	1000nM	500nM	250nM	125nM	60nM	30nM	15nM	Control (1000nM)
94.8396	100	100	100	100	100	100	93.6359	21.456
95.617	100	100	100	100	100	100	93.6128	34.2679
100	100	100	100	100	100	100	90.4451	23.7996

## Sheet: AP4E1_2'MOE_WT_ANOVA
Number of families	1
Number of comparisons per family	8
Alpha	0.05
Dunnett's multiple comparisons test	Mean Diff.	95.00% CI of diff.	Below threshold?	Summary	Adjusted P Value	I-?
Control (1000nM) vs. Wildtype	-70.31	-76.38 to -64.25	Yes	****	<0.0001	A	Wildtype
Control (1000nM) vs. 1000nM	-73.49	-79.56 to -67.43	Yes	****	<0.0001	B	1000nM
Control (1000nM) vs. 500nM	-73.49	-79.56 to -67.43	Yes	****	<0.0001	C	500nM
Control (1000nM) vs. 250nM	-73.49	-79.56 to -67.43	Yes	****	<0.0001	D	250nM
Control (1000nM) vs. 125nM	-73.49	-79.56 to -67.43	Yes	****	<0.0001	E	125nM
Control (1000nM) vs. 60nM	-73.49	-79.56 to -67.43	Yes	****	<0.0001	F	60nM
Control (1000nM) vs. 30nM	-73.49	-79.56 to -67.43	Yes	****	<0.0001	G	30nM
Control (1000nM) vs. 15nM	-66.06	-72.12 to -59.99	Yes	****	<0.0001	H	15nM
Test details	Mean 1	Mean 2	Mean Diff.	SE of diff.	n1	n2	q	DF
Control (1000nM) vs. Wildtype	26.51	96.82	-70.31	2.066	3	3	34.03	18
Control (1000nM) vs. 1000nM	26.51	100	-73.49	2.066	3	3	35.56	18
Control (1000nM) vs. 500nM	26.51	100	-73.49	2.066	3	3	35.56	18
Control (1000nM) vs. 250nM	26.51	100	-73.49	2.066	3	3	35.56	18
Control (1000nM) vs. 125nM	26.51	100	-73.49	2.066	3	3	35.56	18
Control (1000nM) vs. 60nM	26.51	100	-73.49	2.066	3	3	35.56	18
Control (1000nM) vs. 30nM	26.51	100	-73.49	2.066	3	3	35.56	18
Control (1000nM) vs. 15nM	26.51	92.56	-66.06	2.066	3	3	31.97	18

## Sheet: AP4E1_SM_AT1
Wildtype	40uM	20uM	10uM	5uM	2.5uM	1.2uM	0.6uM	0.3uM	Control (20uM)
5.16039	7.57723	0	15.3018	42.2745	45.5903	51.2173	62.7458	56.5465	63.7575
4.383	7.20294	12.4679	21.2894	41.1612	51.725	50.8408	61.3821	53.6437	69.04
0	9.91656	9.68208	17.1513	32.1626	44.6555	44.8155	58.0863	60.2168	64.8079

## Sheet: AP4E1_SM_AT1_ANOVA
Number of families	1
Number of comparisons per family	9
Alpha	0.05
Dunnett's multiple comparisons test	Mean Diff.	95.00% CI of diff.	Below threshold?	Summary	Adjusted P Value	J-?
Control (20uM) vs. Wildtype	62.69	53.53 to 71.85	Yes	****	<0.0001	A	Wildtype
Control (20uM) vs. 40uM	57.64	48.48 to 66.79	Yes	****	<0.0001	B	40uM
Control (20uM) vs. 20uM	58.49	49.33 to 67.64	Yes	****	<0.0001	C	20uM
Control (20uM) vs. 10uM	47.95	38.80 to 57.11	Yes	****	<0.0001	D	10uM
Control (20uM) vs. 5uM	27.34	18.18 to 36.49	Yes	****	<0.0001	E	5uM
Control (20uM) vs. 2.5uM	18.54	9.386 to 27.70	Yes	****	<0.0001	F	2.5uM
Control (20uM) vs. 1.2uM	16.91	7.752 to 26.07	Yes	***	0.0002	G	1.2uM
Control (20uM) vs. 0.6uM	5.13	-4.028 to 14.29	No	ns	0.4867	H	0.6uM
Control (20uM) vs. 0.3uM	9.066	-0.09235 to 18.22	No	ns	0.0531	I	0.3uM
Test details	Mean 1	Mean 2	Mean Diff.	SE of diff.	n1	n2	q	DF
Control (20uM) vs. Wildtype	65.87	3.181	62.69	3.108	3	3	20.17	20
Control (20uM) vs. 40uM	65.87	8.232	57.64	3.108	3	3	18.54	20
Control (20uM) vs. 20uM	65.87	7.383	58.49	3.108	3	3	18.82	20
Control (20uM) vs. 10uM	65.87	17.91	47.95	3.108	3	3	15.43	20
Control (20uM) vs. 5uM	65.87	38.53	27.34	3.108	3	3	8.794	20
Control (20uM) vs. 2.5uM	65.87	47.32	18.54	3.108	3	3	5.966	20
Control (20uM) vs. 1.2uM	65.87	48.96	16.91	3.108	3	3	5.44	20
Control (20uM) vs. 0.6uM	65.87	60.74	5.13	3.108	3	3	1.65	20
Control (20uM) vs. 0.3uM	65.87	56.8	9.066	3.108	3	3	2.917	20

## Sheet: AP4E1_SM_AT2
Wildtype	40uM	20uM	10uM	5uM	2.5uM	1.2uM	0.6uM	0.3uM	Control (20uM)
0	0	0	23.4115	0	15.956	19.2053	15.0068	15.483	13.5605
0	0	0	19.3282	17.6431	16.4389	14.7931	12.938	17.0099	10.4599
0	0	0	22.3432	15.8782	17.7297	18.9544	13.837	14.5764	12.2673

## Sheet: AP4E1_SM_AT2_ANOVA
Number of families	1
Number of comparisons per family	9
Alpha	0.05
Dunnett's multiple comparisons test	Mean Diff.	95.00% CI of diff.	Below threshold?	Summary	Adjusted P Value	J-?
Control (20uM) vs. Wildtype	12.1	4.085 to 20.11	Yes	**	0.0018	A	Wildtype
Control (20uM) vs. 40uM	12.1	4.085 to 20.11	Yes	**	0.0018	B	40uM
Control (20uM) vs. 20uM	12.1	4.085 to 20.11	Yes	**	0.0018	C	20uM
Control (20uM) vs. 10uM	-9.598	-17.61 to -1.587	Yes	*	0.0144	D	10uM
Control (20uM) vs. 5uM	0.9222	-7.089 to 8.933	No	ns	>0.9999	E	5uM
Control (20uM) vs. 2.5uM	-4.612	-12.62 to 3.399	No	ns	0.4577	F	2.5uM
Control (20uM) vs. 1.2uM	-5.555	-13.57 to 2.456	No	ns	0.2717	G	1.2uM
Control (20uM) vs. 0.6uM	-1.831	-9.843 to 6.180	No	ns	0.9884	H	0.6uM
Control (20uM) vs. 0.3uM	-3.594	-11.61 to 4.417	No	ns	0.7098	I	0.3uM
Test details	Mean 1	Mean 2	Mean Diff.	SE of diff.	n1	n2	q	DF
Control (20uM) vs. Wildtype	12.1	0	12.1	2.719	3	3	4.449	20
Control (20uM) vs. 40uM	12.1	0	12.1	2.719	3	3	4.449	20
Control (20uM) vs. 20uM	12.1	0	12.1	2.719	3	3	4.449	20
Control (20uM) vs. 10uM	12.1	21.69	-9.598	2.719	3	3	3.53	20
Control (20uM) vs. 5uM	12.1	11.17	0.9222	2.719	3	3	0.3391	20
Control (20uM) vs. 2.5uM	12.1	16.71	-4.612	2.719	3	3	1.696	20
Control (20uM) vs. 1.2uM	12.1	17.65	-5.555	2.719	3	3	2.043	20
Control (20uM) vs. 0.6uM	12.1	13.93	-1.831	2.719	3	3	0.6735	20
Control (20uM) vs. 0.3uM	12.1	15.69	-3.594	2.719	3	3	1.322	20

[truncated: 62 more sheets: AP4E1_SM_WT, AP4E1_SM_WT_ANOVA, AP4E1_VM_AT1, AP4E1_VM_AT1_ANOVA, AP4E1_VM_AT2, AP4E1_VM_AT2_ANOVA, AP4E1_VM_WT, AP4E1_VM_WT_ANOVA, ARFGEF1_2'MOE_AT, ARFGEF1_2'MOE_AT_ANOVA, ARFGEF1_2'MOE_WT, ARFGEF1_2'MOE_WT_ANOVA, ARFGEF1_SM_AT, ARGFEF1_SM_AT_ANOVA, ARFGEF1_SM_WT, ARFGEF1_SM_WT_ANOVA, ARFGEF1_VM_AT, ARFGEF1_VM_AT_ANOVA, ARFGEF1_VM_WT, ARFGEF1_VM_WT_ANOVA …]
